# Supplementary material for: Fracture rates by medication type in attention-deficit/hyperactive disorder
Source: Front Surg. 2023 Feb 15;10:973266. doi: 10.3389/fsurg.2023.973266 (PMC9975348; doi:10.3389/fsurg.2023.973266)
Supplement: Supplementary file 1 [file Table1.xlsx]

## Sheet: Sheet1
Medication Cohort	Cohort N	Event N	Event Risk	Risk Reduction	OR	95% CI
Any Fracture
Any Med	276953	13223	0.0477446	-0.00786084	0.86	(0.837, 0.878)
Stimulant	228567	11278	0.0493422	-0.00672226	0.88	(0.856, 0.902)
-etamine	102876	5035	0.0489424	-0.00897622	0.84	(0.812, 0.877)
-phenidate	125691	6243	0.0496694	-0.0041664	0.92	(0.89, 0.955)
Non-Stimulant	49801	2016	0.0404811	-0.0139337	0.74	(0.7, 0.788)
Central Fracture
Any Med	276953	2995	0.0108141	-0.00786084	0.74	(0.705, 0.775)
Stimulant	228567	2491	0.0108983	-0.00672226	0.74	(0.698, 0.775)
-etamine	102876	1179	0.0114604	-0.00897622	0.7	(0.652, 0.758)
-phenidate	125691	1312	0.0104383	-0.0041664	0.78	(0.722, 0.835)
Non-Stimulant	49801	528	0.0106022	-0.0139337	0.77	(0.686, 0.862)
Upper Fracture
Any Med	276953	8573	0.0309547	-0.00786084	0.86	(0.837, 0.888)
Stimulant	228567	7368	0.0322356	-0.00672226	0.89	(0.86, 0.917)
-etamine	102876	3224	0.0313387	-0.00897622	0.84	(0.803, 0.884)
-phenidate	125691	4144	0.0329697	-0.0041664	0.93	(0.888, 0.967)
Non-Stimulant	49801	1250	0.0250999	-0.0139337	0.7	(0.65, 0.753)
Lower Fracture
Any Med	276953	4400	0.0158872	-0.00786084	0.9	(0.866, 0.94)
Stimulant	228567	3752	0.0164153	-0.00672226	0.93	(0.885, 0.968)
-etamine	102876	1647	0.0160096	-0.00897622	0.86	(0.809, 0.924)
-phenidate	125691	2105	0.0167474	-0.0041664	1.01	(0.954, 1.078)
Non-Stimulant	49801	668	0.0134134	-0.0139337	0.79	(0.711, 0.872)
